# Supplementary material for: A dataset of distribution and diversity of ticks in China
Source: Sci Data. 2019 Jul 1;6:105. doi: 10.1038/s41597-019-0115-5 (PMC6602924; doi:10.1038/s41597-019-0115-5)
Supplement: Supplementary file 1 — Download metadata file [file 41597_2019_115_MOESM1_ESM.zip]

Archive with 3 entries (3 files):
- s_Li100B_study.txt
- a_Li100B_assay.txt
- i_Investigation.txt
