# Supplementary material for: A dataset of distribution and diversity of ticks in China
Source: Sci Data. 2019 Jul 1;6:105. doi: 10.1038/s41597-019-0115-5 (PMC6602924; doi:10.1038/s41597-019-0115-5)
Supplement: Supplementary file 1 — Download metadata file [file 41597_2019_115_MOESM1_ESM.zip › s_Li100B_study.txt]

Source Name	Characteristics[organism]	Term Source REF	Term Accession Number	Characteristics[geographical location]	Term Source REF	Term Accession Number	Characteristics[Southernmost latitude]	Unit	Term Source REF	Term Accession Number	Characteristics[Northernmost latitude]	Unit	Term Source REF	Term Accession Number	Characteristics[Westernmost longitude]	Unit	Term Source REF	Term Accession Number	Characteristics[Easternmost longitude]	Unit	Term Source REF	Term Accession Number	Characteristics[minimum altitude]	Unit	Term Source REF	Term Accession Number	Characteristics[maximum altitude]	Unit	Term Source REF	Term Accession Number	Protocol REF	Sample Name	Factor Value[geographic location]	Factor Value[publication date]	Factor Value[species]
journal articles and conference papers and degree thesis published in English and Chinese	Ixodida	NCBITaxon	NCBITaxon:6935	China	GAZ	GAZ:00002845	18.25371179	degree	UO	UO:0000185	52.9707279	degree	UO	UO:0000185	74.91233348	degree	UO	UO:0000185	134.296044	degree	UO	UO:0000185		meter	UO	UO:0000008		meter	UO	UO:0000008	Data collection	ticks literature			
