# Supplementary material for: A dataset of distribution and diversity of ticks in China
Source: Sci Data. 2019 Jul 1;6:105. doi: 10.1038/s41597-019-0115-5 (PMC6602924; doi:10.1038/s41597-019-0115-5)
Supplement: Supplementary file 1 — Download metadata file [file 41597_2019_115_MOESM1_ESM.zip › a_Li100B_assay.txt]

Sample Name	Protocol REF	Assay Name	Raw Data File	Comment[Data Repository]	Comment[Data Record Accession]	Comment[Data Record URI]
ticks literature	Geo-positioning	ticks in China database	ms_dataset_v1.xlsx	figshare	doi:10.6084/m9.figshare.7883534	https://doi.org/10.6084/m9.figshare.7883534
