# Supplementary material for: A dataset of distribution and diversity of ticks in China
Source: Sci Data. 2019 Jul 1;6:105. doi: 10.1038/s41597-019-0115-5 (PMC6602924; doi:10.1038/s41597-019-0115-5)
Supplement: Supplementary file 1 — Download metadata file [file 41597_2019_115_MOESM1_ESM.zip › i_Investigation.txt]

# Investigation File generated for Scientific Data with Investigation File Authoring Tool version 0.1.0 on 11/06/2019 - This metadata file is CC0
ONTOLOGY SOURCE REFERENCE
Term Source Name	NCBITaxon	GAZ	UO	OBI	ERO	IDO	NCIT
Term Source File	http://data.bioontology.org/ontologies/NCBITAXON	http://data.bioontology.org/ontologies/GAZ	http://data.bioontology.org/ontologies/UO	http://data.bioontology.org/ontologies/OBI	http://data.bioontology.org/ontologies/ERO	http://data.bioontology.org/ontologies/IDO	http://data.bioontology.org/ontologies/NCIT
Term Source Version	2016AB	$Revision: 1.512 $	unknown	2014-08-18	2013-08-02	2017-11-03	17.06d
Term Source Description	National Center for Biotechnology Information (NCBI) Organismal Classification	Gazetteer	Units of Measurement Ontology	Ontology for Biomedical Investigations	Eagle-I Research Resource Ontology	Infectious Disease Ontology	National Cancer Institute Thesaurus
INVESTIGATION
Investigation Identifier
Investigation Title
Investigation Description
Investigation Submission Date
Investigation Public Release Date
INVESTIGATION PUBLICATIONS
Investigation PubMed ID
Investigation Publication DOI
Investigation Publication Author List
Investigation Publication Title
Investigation Publication Status
Investigation Publication Status Term Accession Number
Investigation Publication Status Term Source REF
INVESTIGATION CONTACTS
Investigation Person Last Name
Investigation Person Mid Initials
Investigation Person First Name
Investigation Person Address
Investigation Person Phone
Investigation Person Fax
Investigation Person Email
Investigation Person Affiliation
Investigation Person Roles
Investigation Person Roles Term Accession Number
Investigation Person Roles Term Source REF
STUDY
Study Identifier	10.1038/s41597-019-0115-5
Study Title	A dataset of distribution and diversity of ticks in China
Study Submission Date	06/02/2019
Study Public Release Date	01/07/2019
Study Description	https://www.nature.com/articles/s41597-019-0115-5
Study File Name	s_Li100B_study.txt
Comment[Subject Keywords]	""
Comment[Manuscript Licence]	CC BY-4.0
Comment[Experimental Metadata Licence]	CC0
Comment[Supplementary Information File Name]
Comment[Supplementary Information File Type]
Comment[Supplementary Information File URL]
Comment[Data Repository]	figshare
Comment[Data Record Accession]	doi:10.6084/m9.figshare.7883534
Comment[Data Record URI]	https://doi.org/10.6084/m9.figshare.7883534
STUDY DESIGN DESCRIPTORS
Study Design Type	disease state design	data integration objective	pathogenicity design
Study Design Type Term Accession Number	OBI:0001293	ERO:0100092	OBI:0001454
Study Design Type Term Source REF	OBI	ERO	OBI
STUDY PUBLICATIONS
Study PubMed ID
Study Publication DOI
Study Publication Author List
Study Publication Title
Study Publication Status
Study Publication Status Term Accession Number
Study Publication Status Term Source REF
STUDY FACTORS
Study Factor Name	geographic location	publication date	species
Study Factor Type	geographic location	temporal_interval	Species
Study Factor Type Term Accession Number	GAZ:00000448	http://www.ifomis.org/bfo/1.1/span#TemporalInterval	NCIT:C45293
Study Factor Type Term Source REF	OBI	IDO	NCIT
STUDY ASSAYS
Study Assay Measurement Type	Scientific Publication
Study Assay Measurement Type Term Accession Number	NCIT:C19026
Study Assay Measurement Type Term Source REF	NCIT
Study Assay Technology Type	digital curation
Study Assay Technology Type Term Accession Number	OBI:0302914
Study Assay Technology Type Term Source REF	OBI
Study Assay Technology Platform	""
Study Assay File Name	a_Li100B_assay.txt
STUDY PROTOCOLS
Study Protocol Name	Data collection	Geo-positioning
Study Protocol Type	information acquisition	data transformation
Study Protocol Type Term Accession Number	OBI:0600013	OBI:0200000
Study Protocol Type Term Source REF	OBI	ERO
Study Protocol Description		
Study Protocol URI	""	""
Study Protocol Version		
Study Protocol Parameters Name	""	""
Study Protocol Parameters Name Term Accession Number	""	""
Study Protocol Parameters Name Term Source REF	""	""
Study Protocol Components Name	""	""
Study Protocol Components Type	""	""
Study Protocol Components Type Term Accession Number	""	""
Study Protocol Components Type Term Source REF	""	""
STUDY CONTACTS
Study Person Last Name	Zhang	Zheng	Tian	Li
Study Person First Name	Guanshi	Duo	Yuqin	Sen
Study Person Mid Initials
Study Person Email	""	""	""	senli@hust.edu.cn
Study Person Phone
Study Person Fax
Study Person Address
Study Person Affiliation	School of Environmental Science and Engineering, Huazhong University of Science and Technology, Wuhan, P.R. China	School of Environmental Science and Engineering, Huazhong University of Science and Technology, Wuhan, P.R. China	School of Environmental Science and Engineering, Huazhong University of Science and Technology, Wuhan, P.R. China	School of Environmental Science and Engineering, Huazhong University of Science and Technology, Wuhan, P.R. China
Study Person Roles
Study Person Roles Term Accession Number
Study Person Roles Term Source REF
Comment[Study Person ORCID]	""	""	""	""
Comment[Funder]
Comment[FundRef ID]
Comment[Funder Term Source REF]
Comment[Grant Identifier]
